# Supplementary material for: Are telephone consultations here to stay in rheumatology?
Source: Rheumatol Adv Pract. 2020 Dec 16;5(1):rkaa071. doi: 10.1093/rap/rkaa071 (PMC7798592; doi:10.1093/rap/rkaa071)
Supplement: rkaa071_Supplementary_Data [file rkaa071_supplementary_data.zip]

Archive with 2 entries (2 files):
- RAP 20-094 Supplementary Table S1.docx
- Supplementary Data S1. Survey questions.docx
